# Supplementary material for: Retrograde and Anterograde Transport of Lat-Vesicles during the Immunological Synapse Formation: Defining the Finely-Tuned Mechanism
Source: Cells. 2021 Feb 9;10(2):359. doi: 10.3390/cells10020359 (PMC7916135; doi:10.3390/cells10020359)
Supplement: Supplementary file 1 [file cells-10-00359-s001.zip]

Archive with 5 entries (5 files):
- cells-1061100-Supp. Figures -From authors.docx
- cells-1061100-Supp. video captions for XML.docx
- Supplementary Video 1. GMAP210-GFP LAT-mCherry.avi
- Supplementary Video 2. VAMP7-GFP LAT-mCherry.avi
- Supplementary Video 3. Rab6-GFP LAT-mCherry.avi
